# Supplementary material for: Patient-Reported Outcome Measures in Patients with Thrombotic Thrombocytopenic Purpura: A Systematic Review of the Literature
Source: J Clin Med. 2023 Aug 7;12(15):5155. doi: 10.3390/jcm12155155 (PMC10420299; doi:10.3390/jcm12155155)
Supplement: Supplementary file 1 [file jcm-12-05155-s001.zip]

Archive with 1 entries (1 files):
- jcm-2479188-supplementary.pdf
